# Supplementary material for: Metabolic PET/CT analysis of aggressive Non-Hodgkin lymphoma prior to Axicabtagene Ciloleucel CAR-T infusion: predictors of progressive disease, survival, and toxicity
Source: Blood Cancer J. 2023 Aug 18;13(1):127. doi: 10.1038/s41408-023-00895-7 (PMC10435575; doi:10.1038/s41408-023-00895-7)
Supplement: Supplementary file 1 — Supplemental Table 1 [file 41408_2023_895_MOESM1_ESM.xlsx]

## Sheet: Sheet1
Variables for LASSO model:
Log of Total MTV
Total MTV>Median (221 cc)
Log of nodal MTV
Nodal MTV>Median (171.1 cc)
Spleen MTV > 0cc
Bone MTV > 0cc
Parenchymal MTV > 0cc
Subcutaneous MTV>0cc
Log of SUVMax
SUVMax>30
SUVMax>median (18.2)
Log of TLG
TLG > Median (1262.1)
Log of MTV of largest lesion
MTV of largest lesion > median (170.3 cc)
Log of TLG of the largest lesion
TLG of the largest lesion > median (777)
Log of the diameter of largest lesion
Diameter of largest lesion > median (9.4 cm)
Log of the equivalent spherical diameter of largest lesion
Equivalent spherical diameter of largest lesion > median (6.9 cm)
Log of MTV of highest SUVMax lesion
MTV of highest SUVMax lesion > median (108.2)
Log of TLG of highest SUVMax lesion
TLG of highest SUVMax lesion > median (681.7)
Log of TLG of the highest TLG lesion
TLG of highest TLG lesion > median (777)
Log of number of discrete lesions
Number of discrete lesions > median (n=6)
Number of discrete lesions > 2
Number of lesions with 7 cm diameter or larger
Number of lesions with 7 cm diameter or larger > median (n=1)
Legend: This table includes all candidate variables for the LASSO model. MTV: Metabolic tumor volume. TLG: Total Lesion glycolysis.
